# Supplementary material for: Mental Health Conditions– and Substance Use—Associated Emergency Department Visits during the COVID-19 Pandemic in Nevada, USA
Source: Int J Environ Res Public Health. 2023 Mar 1;20(5):4389. doi: 10.3390/ijerph20054389 (PMC10001596; doi:10.3390/ijerph20054389)
Supplement: Supplementary file 1 [file ijerph-20-04389-s001.zip]

Archive with 1 entries (1 files):
- ijerph-2168144-supplementary.docx
